# Supplementary material for: Microbial Community Composition Associated with Potato Plants Displaying Early Dying Syndrome
Source: Microorganisms. 2025 Jun 26;13(7):1482. doi: 10.3390/microorganisms13071482 (PMC12300998; doi:10.3390/microorganisms13071482)
Supplement: Supplementary file 1 [file microorganisms-13-01482-s001.zip]

Archive with 2 entries (2 files):
- Supplemental material PED_Figures_r1.pdf
- Supplemental material PED_Tables_r1.pdf
